# Supplementary material for: Assessing a single-cell multi-omic analytic platform to characterize ex vivo-engineered T-cell therapy products
Source: Front Bioeng Biotechnol. 2024 Aug 20;12:1417070. doi: 10.3389/fbioe.2024.1417070 (PMC11368872; doi:10.3389/fbioe.2024.1417070)
Supplement: Supplementary file 1 [file Table1.XLSX]

## Sheet: Genentech.designSummary
AmpID	chr	amplicon_start	insert_start	insert_end	amplicon_end	Ref_Genome	fwd_seq	rev_seq	amplicon_seq	Targets	Genes
Genentech_AMP5	chr1	185636912	185636935	185637106	185637130	hg38	ATGATCTGAGGGTGCAGTTTTCA	ATCTTCTGCCAGTTATCTGAGGCT	ATGATCTGAGGGTGCAGTTTTCAGCCCTCTGATGTCAACAGGTGAAGCAGAAGACACAAAAACCCACACTGCACATCCTCTGTGAGTGACTCAAAACTGGTCTAGACATGGTGGTCAGTTTTTAGGAAGAGGTGCATTGTGAAACTGGTGAATTGTCATGTTGAAACTGCAAAGAGGCAGGTAGAGTCTGGTAGCAGCCTCAGATAACTGGCAGAAGAT	TRAC-OT9	None
Genentech_AMP6	chr1	225484419	225484442	225484626	225484648	hg38	ACTACGATATCACGAGGACAGAC	ACCCAAAGCGAGAAAAGACGTC	ACTACGATATCACGAGGACAGACAATCCACCACTACACACACTACGGATGATCTCACATGCAATATTGGGAGAAAGGAACCAAGCACAAAATAGCAGGATTCCTTCACATCAAGCACAAACACAGCAACCTCGGGGGTCAGAAGTCAGGAGAGGGGTGATGCTGGGAGGGAGTGGCTGGAAGGAAACACGAGGGGGCTTCTGGGTCTTGACGTCTTTTCTCGCTTTGGGT	TRBC-OT1	DNAH14
Genentech_AMP7	chr2	26096994	26097013	26097232	26097263	hg38	GGTGGGTCACTTTGAGCGT	GTCATACAAAGTATGTTTTCATTTTCTGGTT	GGTGGGTCACTTTGAGCGTTCGAGACCAGCCTGGGCAACGTGGCAAGACCCCGTCCTACAAAAAGATACAAAACTTAGCTAGACATGGTGGCTCGTGCCTGTGGTCTTAGTTACTTGGAAGGCTGAGGTAAGAGGATCACTTAAGCCGGGAAGTGGAGGTTACAGTGAGCTGAGATCATGCCACTGCACTCTAGCCTGGGTGACAGAGCAAGACCTTGTCTCAAAACAAACAAACAAAAAACCAGAAAATGAAAACATACTTTGTATGAC	TRAC-OT8	ASXL2
Genentech_AMP8	chr2	193635989	193636019	193636200	193636225	hg38	GTGTGTTTTTCTTTAAAAAGCATCAATGGT	GCTCTAACAGAGTCATGTACTGTAA	GTGTGTTTTTCTTTAAAAAGCATCAATGGTGTATATAATATTTATATACATCAAATAGTTAATCAAAATAGTAGTCAAAAGATAATTATTATCTTATTTATCTGTCACAACACTGTGCTAGGCATGGGGTAGCCAAGAGGCAAATTGTATAATATGCTGAAAGGAAACATATTATTTGTTTTATATAAAATATACTGAAAAATAATTATGTGTTACAGTACATGACTCTGTTAGAGC	TRAC-OT3	None
Genentech_AMP9	chr2	208176796	208176817	208177008	208177041	hg38	CAGGCTTTGGAATCCTAGTGC	ATGTGTACTATATCTGTATATATGTATCTGTAT	CAGGCTTTGGAATCCTAGTGCTTAACATTACACAACCTGCCTCTCAGATAATATATCTATATATATACTATATATACATATGTATACATAGGTGTATATATATACATATCTGTGTATACATATCTGTATACATATGTATACATATCTGTATACATATCTGTATACATATGTATACATATATACAGAAATGTATATGTATACATATATACATATATACAGATACATATATACAGATATAGTACACAT	TRAC-OT10	None
Genentech_AMP10	chr7	142791637	142791657	142791831	142791851	hg38	ACCAGAACCAGACAGCTCTC	GTGCACCTCCTTCCCATTCA	ACCAGAACCAGACAGCTCTCAGAGCAACCCTGGCTCCAACCCCTCTTCCCTTTCCAGAGGACCTGAACAAGGTGTTCCCACCCGAGGTCGCTGTGTTTGAGCCATCAGAAGCAGAGATCTCCCACACCCAAAAGGCCACACTGGTGTGCCTGGCCACAGGCTTCTTCCCTGACCACGTGGAGCTGAGCTGGTGGGTGAATGGGAAGGAGGTGCAC	TRBC1-(ontarget)	None
Genentech_AMP11	chr7	142800983	142801003	142801178	142801198	hg38	TACCAGGACCAGACAGCTCT	GTGCACCTCCTTCCCATTCA	TACCAGGACCAGACAGCTCTTAGAGCAACCCTAGCCCCATTACCTCTTCCCTTTCCAGAGGACCTGAAAAACGTGTTCCCACCCAAGGTCGCTGTGTTTGAGCCATCAGAAGCAGAGATCTCCCACACCCAAAAGGCCACACTGGTGTGCCTGGCCACAGGCTTCTACCCCGACCACGTGGAGCTGAGCTGGTGGGTGAATGGGAAGGAGGTGCAC	TRBC2-(ontarget)	None
Genentech_AMP12	chr9	120796014	120796037	120796223	120796249	hg38	ATTCTGAATCCTTCCCAATGAGC	CCAGATCACTTCTCCATAGCATCATT	ATTCTGAATCCTTCCCAATGAGCCATACACCAGACCTCACCATATGATGTTTCTTTGGGAGAAAATAATGCACCCACTAGGGATGAAAAATCTTCCTCTATGTCTAGTACAGTTTTTGCATGTGTATGTACCAGGGAGCAGGCATTACTCCAGCTGTTTGGTTTCTTGAGATGCACTCCAAAAAAAAGTATAGGATATATCTACTTGTGCAATGATGCTATGGAGAAGTGATCTGG	TRAC-OT5	None
Genentech_AMP13	chr10	10150075	10150098	10150279	10150306	hg38	CCCACAGCTCATAGTCTGTTCTG	AACCCCATTATTCTTTTAGTTGCAAGA	CCCACAGCTCATAGTCTGTTCTGAGTTTCCATTCCTAAAGAGGAAAATTCCATTGGCATGATTCAACTTCAAAGTTCTGCATTTGATACCTCTGGCCAGCTAGCTATTATTCTTGACCCAGTACGCTGTGTTTGAGATGGCAAAGAGAATGAGTCTTACATTTGTTCCTTTAAAATAGTGGATACATACACTACATATTGTAGTTTCTTGCAACTAAAAGAATAATGGGGTT	TRBC-OT3	None
Genentech_AMP14	chr10	60802774	60802804	60802995	60803022	hg38	CTGGTATATGATATTCATGTAAGGAGTGTT	GGAAGAGTTCCATTCTAAGATCCTGTT	CTGGTATATGATATTCATGTAAGGAGTGTTAATAGAAAACAATTCTAAGACAAGCAGAAATTTAATGGTTCTATAAATGTTTGTTCATCCAATGAATATTGAGCACCTATTATGAGTCAGATACTGTGCTAGGACATGAGGACATATTAATAGTTTTGAACTTAATAGGTTTATACTTCTTTACCTCCATTCATGAGAGATTATATGCAAGTGAATACATGTAACAGGATCTTAGAATGGAACTCTTCC	TRAC-OT4	None
Genentech_AMP15	chr10	71931381	71931402	71931591	71931616	hg38	GGAAGGTTCCCTTGAGCTTGG	GCTAATTTTTTCTACAGGGTCTCAC	GGAAGGTTCCCTTGAGCTTGGGAGTTTGAAGTTACAGGGAGCTATGATCATGCCACTGCACTCTGGCCTGGGTGACAGAGCAAGACTGTCTCTAAAAAACCCACAAAACTGGCTAGACATGGTGGCTCATGCCTGTAATCCCAACACTTTGTGAGACCCAGGCAGGTGAATGGCTTGAGCCGAGGAATTCAAGACCAGCCTAGGCAACATAGTGAGACCCTGTAGAAAAAATTAGC	TRAC-OT1	None
Genentech_AMP16	chr10	123649046	123649067	123649238	123649259	hg38	GCCATAACAAATCGGCACCTA	CACCCTCTCTGACACCTTCTT	GCCATAACAAATCGGCACCTAACTAGGGAGCTTGAAACATCAGACACTGATTCTCTAACAAAGGAGGTTTGGGCTCCCTTTGAAGGTAAACTAATAGGACTTGGGATTCACAAGTCTCTGGCTATCAGACCAATGAAAACAGCATGGAGAAGAAAGCTGACATGGAATAAGAGGAAGAAGTGAGTGTTGGGGAAAGAAGGTGTCAGAGAGGGTG	TRBC-OT6	ATE1
Genentech_AMP17	chr11	83895788	83895812	83895993	83896017	hg38	CATTTCCCACATAGCAGTAAAGCA	TGCAAGTACAAATGGTTCGTCTTG	CATTTCCCACATAGCAGTAAAGCACTATTTTAAAAATGTCTTTTTCCCCAGCTAGGCTGTGAACTCCCTGAAGGCTGCAACCATAACACATTAACCATTGTACCCCCAACCCCATGTCTAGCACAGTTCCCATCTATTGAACTGAACACTGTAATGCTAGTTATATCATTTCCATTGAGTTCCCAAGCAAAAATACTCACTTTTATCAAGACGAACCATTTGTACTTGCA	TRAC-OT2	DLG2
Genentech_AMP18	chr12	94982446	94982470	94982647	94982667	hg38	TTTTGTAGTTTAAGTGGAGACGGG	AGCTTTGAAGTTAGGGCAGC	TTTTGTAGTTTAAGTGGAGACGGGGTTTCACTGTGTTAGCCAAGATGGTCTCGATCACCTGACCTCATGATCTGCCTGCTTTGGCCTCCCAAGGTGCTGTGTGTGAGCCACCACGCCCGGCCCAGAAGCTATTTTCTTTAACTCCCTAGATGACACAGCTCAGGCTCAAGGGAGATGAGAGCATCATGAGACAGGTGCAGGAGCTGCCCTAACTTCAAAGCT	TRBC-OT5	TMCC3
Genentech_AMP19	chr13	113216653	113216674	113216849	113216871	hg38	GCTTTATGCATCCAGAGAGGG	AGGACTCCCGGCTTCATATTAC	GCTTTATGCATCCAGAGAGGGTATTTCTAAATCTCAAAGTATGATTGAGTGTCAAAAATCCATTTGGGGGAGGGGCAACTCCTGTGTTGTGCTGCTTCTATAACAGCACAAAAAAGTCTTCCAGTATGTTCCTGCCAGCAAGGAGTTGGCAGGGCGGGGAGAAACAAAGGCTGTCGCCTTTCCAGTGATGAGTGCCTGTAATATGAAGCCGGGAGTCCT	TRAC-OT7	TUBGCP3
Genentech_AMP20	chr14	22545882	22545902	22546132	22546151	hg38	CCCAGGACTTGAGTGAGTGT	TCTGGGTGAAGGCCCTAAG	CCCAGGACTTGAGTGAGTGTTTAACCAGGACTCAAAGTTGGGTTTCTGCCCCACAAGGCCACCCCCTTTCCTCTTTAAAGCCAACCTGCATCTGGTGGCCCCTGATCCCCTGCCTTGAGGATCGGCACTTCCAGACTCCTCTCCCCCTCTGCAGTGCTGTCCAGTACCCCCACTGATGACTAACAATCAGGGGGATGTGTTGGTAGAGCTAATGGCTTTCTGTCTGTCCCTTCCCAGCAAAGGAACTATGCCTTAGGGCCTTCACCCAGA	chr14_target	None
Genentech_AMP21	chr14	22547535	22547560	22547741	22547765	hg38	CAGCTGAGAGACTCTAAATCCAGTG	GAAGGTGTCTTCTGGAATAATGCT	CAGCTGAGAGACTCTAAATCCAGTGACAAGTCTGTCTGCCTATTCACCGATTTTGATTCTCAAACAAATGTGTCACAAAGTAAGGATTCTGATGTGTATATCACAGACAAAACTGTGCTAGACATGAGGTCTATGGACTTCAAGAGCAACAGTGCTGTGGCCTGGAGCAACAAATCTGACTTTGCATGTGCAAACGCCTTCAACAACAGCATTATTCCAGAAGACACCTTC	TRAC-(ontarget)	None
Genentech_AMP22	chr15	61653237	61653257	61653428	61653449	hg38	ACAGCTGTCAGGAAGCACAA	CAGAAGTTTCCTTCCAGCCTC	ACAGCTGTCAGGAAGCACAAGCTGTGAGGAGATCCTGGAGGCAAGGCCACACCCATCTCCAACGCCACTGCCTAGGAAGTGGTCAGCCTGGGCTCAAACACAGCAACTGGGAGCCATCTGGCAGGAGCTTAGGTGGGAAGGAAATGGCCCGGCAGACAAGTCCACCTCCTGCGTGGAAAGAGGGGTATGCTTGAGGCTGGAAGGAAACTTCTG	TRBC-OT2	None
Genentech_AMP23	chr22	42599050	42599072	42599253	42599279	hg38	CCACAAAGGGTTACGAAGCATG	CGTAAGATTTTCAGAGCTGGAACTAG	CCACAAAGGGTTACGAAGCATGCAGAATGGCCAGCCACCAAGGAAAGAACACAGACTCCCCACTGTGGGATCACTCACACTTTCCCTATAGTGTCTCAAACACAGCACCTAGGAGCTGCAGCCCTGTACTTCACTTGCTGTGGGACCTTGAACAAATCAGAAGGCACCCCAGTGTCTCAGCGTTTATAAAACTAAGGGAATGGACTAGTTCCAGCTCTGAAAATCTTACG	TRBC-OT4	TCF20
Genentech_AMP24	chr5	1255224	1255246	1255446	1255466	hg38	TCCTGACACACTAACACCAGCA	CGAGCACCGTCTGATTAGGA	TCCTGACACACTAACACCAGCAGGCAGGCACTGCTGCCACTGAGGCCAGGCACCTGCACATACCTGCGTTCTTGGCTTTCAGGATGGAGTAGCAGAGGGAGGCCGTGTCAGAGATGACGCGCAGGAAAAATGTGGGGTTCTTCCAAACTTGCTGATGAAATGGGAGCTGCAGCACACATGCGTGAAACCTGAGAGGATGGCGGACAGCGTCAGAGGAAAGGCCTCCTAATCAGACGGTGCTCG	TERT_14	TERT
Genentech_AMP25	chr5	1258485	1258508	1258690	1258717	hg38	GACATTCCTTGCCCCTAAAACCC	AAAACTTAAAATCCCAGAGAGGTTTCT	GACATTCCTTGCCCCTAAAACCCAGGAGTTCCAAGGTGAAGCCCCGGGTCAGAGGTGAGCAGAGCGCGGAGGGTCCCTGGAGGCTGGGCCTGCACCCCTTGGTGGCGGCTCACCTGTACGCCTGCAGCAGGAGGATCTTGTAGATGTTGGTGCACACCGTCTGGAGGCTGTTCACCTAGAGTCGCCAAGAAAGAGTGAGAAACGGTAGAAACCTCTCTGGGATTTTAAGTTTT	TERT_13	TERT
Genentech_AMP26	chr5	1260430	1260452	1260616	1260636	hg38	ACCTCCTGAACTCTGAACTCTG	AGGCACCTGTGTCTGACATT	ACCTCCTGAACTCTGAACTCTGTGCTGACCATCAGCCTGCTCACCTGCAAATCCAGAAACAGGCTGTGACACTTCAGCCGCAAGACCCCAAAGAGTTTGCGACGCATGTTCCTCCCAGCCTTGAAGCCGCGGTTGAAGGTGAGACTGGCTCTGATGGAGGTCCGGGCATAGCTGAGACACAGGGGGGAATGTCAGACACAGGTGCCT	TERT_12	TERT
Genentech_AMP27	chr5	1266354	1266375	1266591	1266613	hg38	AGAGGACTTGGCAGAGACAAC	TGACATTCAGTCCCTCGTAGAC	AGAGGACTTGGCAGAGACAACGCTGCGGTGCCAGGGGCAGGACACGGGGGGCTCAACTGCAAAGCCCACAGGCTGTGGAGGTCCCCACAGACACACGGCACGGGCCTCACCTGAGGAAGGTTTTCGCGTGGGTGAGGTGAGGTGTCACCAACAAGAAATCATCCACCAAACGCAGGAGCAGCCTAAAATAAGGGAAAATACACAGCAAGGTTAACTTTACACTTTTTACGTAGTATCTGTCTACGAGGGACTGAATGTCA	TERT_10	TERT
Genentech_AMP28	chr5	1268448	1268477	1268676	1268697	hg38	AATATTAACACTGAATGCATCAAAAGCAA	GTTTGAGTGTACGCATGTCCA	AATATTAACACTGAATGCATCAAAAGCAAATCAACCCCCACCCAAGCCCCCCTGGGGAAGAGGAGGCCTCACCCGTCCCGCCGAATCCCCGCAAACAGCTTGTTCTCCATGTCGCCGTAGCACAGGCTGCAGAGCAGCGTGGAGAGGATGGAGCCCTGCGGGATCCCCTGGCACTGGACGTAGGACCTGGGGCGGGAAGACACAGGTGAGAGACGGGCAGGGCATGTGCTGGACATGCGTACACTCAAAC	TERT_9	TERT
Genentech_AMP29	chr5	1278608	1278630	1278834	1278857	hg38	ATCCTGGACACGACTATCACAC	CAGAGGTGATGTCTGAGTTTCTG	ATCCTGGACACGACTATCACACGTGAACCTTACGTGGCTCTTGAAGGCCTTGCGGACGTGCCCATGGGCGGCCTTCTGGACCACGGCATACCGACGCACGCAGTACGTGTTCTGGGGTTTGATGATGCTGGCGATGACCTCCGTGAGCCTGTCCTGGGGGATGGTGTCGTACGCGCCCGTCACATCCACCTGTGTGAGTGGAGGCGAGGAGACTGACAGTGGCCACGCAGAAACTCAGACATCACCTCTG	TERT_6	TERT
Genentech_AMP30	chr10	90875529	90875556	90875745	90875775	hg38	CTGCAGTAACTATTTATCGTTTGTTGT	TTGATAGTAAAAGAATGTTTCCTGAAGAGC	CTGCAGTAACTATTTATCGTTTGTTGTAGGAAATTGAAAAACCAGTAGCTGTTTCTGAACTCTTCACAACTTTGCCAATTGTACAGGTAGGTGTTTTGTTGTTTACGAAGCATAATATCTATTTATTCAGTTAAAAGGTACCTAATTATTGTGCTATTCTCTAGCTTGAGCTGCACCTTACTCTGAGTACCAGTCTTAACGTTTTCCTCAAGGCTCAGCTCTTCAGGAAACATTCTTTTACTATCAA	RPP30_3	None
Genentech_AMP31	chr10	90878991	90879021	90879220	90879250	hg38	AATAACAAATCCTAAAAGTTTCCAGATGAG	GTCAATCACTAGACAGAATTTCATGTGTAT	GTCAATCACTAGACAGAATTTCATGTGTATGGATTTTGTTATTGTATGATAACATTCTTTTTGTATTCCTAGAGAGCAACTTCTTCAAGGGCCCGGCTCTATGATGTTGTTGCAGTTTTTCCAAAGACAGAAAAGCTTTTTCATGTGAGTAACAGATAAGTAAAAGAAAGTAGTGTATATATGTTATATAAGAAGTCTGATGTTCTGACTTTGTAGATGACCTGTTTTGACTCATCTGGAAACTTTTAGGATTTGTTATT	RPP30_5	None
Genentech_AMP32	chr10	90885770	90885797	90886005	90886029	hg38	TTTCTAAAACTGCCTCCTATTCCC	CAATTTTCCTTTTGGCCTTACCTATTT	CAATTTTCCTTTTGGCCTTACCTATTTTTTTCTTCTTTACAGATTGCTTGCACACATTTAGATGTGGATTTAGTCTGCATAACTGTAACAGAGAAACTACCATTTTACTTCAAAAGACCTCCTATTAATGTGGTAAGTGTACTTTCCATTCTGTATTTGAATCTTAGAAACTTACATTAGCAAATTGGAAAAGAAGCAGAAGAAATCAGTGTTCTTAGAAGGAAAAACAAAGGCTAGGGAATAGGAGGCAGTTTTAGAAA	RPP30_6	None
Genentech_AMP33	chr10	90894745	90894772	90894942	90894968	hg38	CTCTGACAGTTCTCTTTATTTCCTGTG	TCAGTTTGACAATTCCAGTGTACTAC	CTCTGACAGTTCTCTTTATTTCCTGTGAAGGCGATTGACCGAGGCCTGGCTTTTGAACTTGTCTATAGCCCTGCTATCAAAGACTCCACAATGAGAAGGTATACAATTTCCAGTGCCCTCAATTTGATGCAAATCTGCAAAGGAAAGGTATGGTTCTATAATTTTAGGATGTTTTTCGCATCTGGCAGTTTATTATTAGTAGTACACTGGAATTGTCAAACTGA	RPP30_7	None
Genentech_AMP34	chr10	90896285	90896309	90896493	90896518	hg38	GGGTTGAAATCTTTAATGCTCCCC	AGAACAGGTTGAGAAAAGATGATCC	GGGTTGAAATCTTTAATGCTCCCCCAAGAGGCTTGCTGTTTGGGCTCTCTGAAAGTGACGCCAAGGCTGCGGTGTCCACCAACTGCCGAGCAGCGCTTCTCCATGGAGGTAAGCAAGTTCTTCCAGTACAAACTGAATGGTCATGTTAAAAGCAAGTCATTTTTACAGCCATACCTATTTTTATTGCCCTACCCTACAGAGTTCCTTTGGGATCATCTTTTCTCAACCTGTTCT	RPP30_10	None
Genentech_AMP35	chr10	90900524	90900550	90900716	90900743	hg38	TTATGTCTTAACTTCAAGCACAGTGG	TTGTTGTGGCTGATGAACTATAAAAGG	TTATGTCTTAACTTCAAGCACAGTGGTTTCCCTGTTTGTTTTACAGAAACTAGAAAAACTGCTTTTGGAATTATCTCTACAGTGAAGAAACCTCGGCCATCAGAAGGAGATGAAGATTGTCTTCCAGCTTCCAAGAAAGCCAAGTGTGAGGGCTGAAAAGAATGCCCCAGTCTCTGTCAGCACTCCCTTCTTCCCTTTTATAGTTCATCAGCCACAACAA	RPP30_11	None
Genentech_AMP36	chr10	90903156	90903182	90903378	90903399	hg38	GCTTCACTAATGTCAAGTTCCTTTTC	GGTGCAACTGTAGCTGGTACA	GCTTCACTAATGTCAAGTTCCTTTTCTGCTTTAAAGGAACTAGAATTCAACAAAGACAACTTTTGATCTCTCATCAGAGAGATCATACTCCCAAGAACAGGCTTTGACCCTTCTTTAAAAGGTTGGTACCCAAGTATACATTTATCTATTTTAAGCTTAAAATGCTTAACAGGATGTATGTTCAATTTTTTGCGACGTCCCACCTTAATTTATGAATTAGTGATGTACCAGCTACAGTTGCACC	RPP30_13	None
Genentech_AMP37	chr10	90908470	90908495	90908682	90908704	hg38	TTTTCAACATCATGTGCCTGTTTCC	AAGGAAATGGGGAAAGCTGGTC	TTTTCAACATCATGTGCCTGTTTCCTGTCTCGCTCATGTCACATTTTGGTAATTTTCACAATATTAAAAACTTTTTCATTATTATTATATGTGTTTTGTTGGTTAGTGTTCTTTGATTTTACTATTATAACTGTTTTAGGTAGCCACAAATTGCACTCATATCGGACAGTGAACTTAATCCATGAATGTTGTGTGTGTTCTGACTCCTCCATCGACCAGCTTTCCCCATTTCCTT	RPP30_14	None
Genentech_AMP38	chr14	20342869	20342889	20343091	20343113	hg38	CGCCCGGCTAATGGCTAATT	GGGGACCTCATAACCCAATTCA	CGCCCGGCTAATGGCTAATTTTTTGTATTTTTTTTTTTTAGTAGAGATGGGGGGGGGTTTCACCGTGTTAGCCTGGATGGTCTCGACCTCCTGACCTTGTGATCCGCCCGCCTCGGCCTCCCAAAGTGCTGGGATTATAGGCGTGAACCACCGCGCCCGGCCCGGTTTCGTTTTGTTTTTTTTTTTTTTTTTTTTTTCCAAAAATGGGCGGAGGAGAGTAGTCTGAATTGGGTTATGAGGTCCCC	RPPH1	None
Genentech_AMP39	chr14	20343119	20343138	20343356	20343375	hg38	GGTACCTCACCTCAGCCAT	CTGAGTGCGTCCTGTCACT	GGTACCTCACCTCAGCCATTGAACTCACTTCGCTGGCCGTGAGTCTGTTCCAAGCTCCGGCAAAGGAGGCATCCGCCGGGCCCCTCCCCGAAGGGCGGGGTCCACGGCATCTCCTGCCCAGTCTGACCTCGCGCGGAGCCCCGTTCTCTGGGAACTCACCTCCCCGAAGCTCAGGGAGAGCCCTGTTAGGGCCGCCTCTGGCCCTAGTCTCAGACCTTCCCAAGGGACATGGGAGTGGAGTGACAGGACGCACTCAG	RPPH1	None
Genentech_AMP40	chr14	20343380	20343400	20343624	20343645	hg38	TGGCCCCACTGATGAGCTTC	CCATGGAATTCGAACGCTGAC	TGGCCCCACTGATGAGCTTCCCTCCGCCCTATGGGAAAAAGTGGTCTCATACAGAACTTATAAGATTCCCAAATCCAAAGACATTTCACGTTTATGGTGATTTCCCAGAACACATAGCGACATGCAAATATTGCAGGGCGCCACTCCCCTGTCCCTCACAGCCATCTTCCTGCCAGGGCGCACGCGCGCTGGGTGTTCCCGCCTAGTGACACTGGGCCCGCGATTCCTTGGAGCGGGTTGATGACGTCAGCGTTCGAATTCCATGG	RPPH1	None
Genentech_AMP41	chr7	142792024	142792025	142792176	142792196	hg38	CAGCTGAGAGACTCTAAATCCAGTG	GTGCGCTGGTTCCTTTCTTT	CAGCTGAGAGACTCTAAATCCAGTGACAAGTCTGTCTGCCTATTCACCGATTTTGATTCTCAAACAAATGTGTCACAAAGTAAGGATTCTGATGTGTATATCACAGACAAAACTGTGCTAGACATGAGGTCTATGGATAGGGCCAAACCCGTCACCCAGATCGTCAGCGCCGAGGCCTGGGGTAGAGCAGGTGAGTGGGGCCTGGGGAGATGCCTGGAGGAGATTAGGTGAGACCAGCTACCAGGGAAAATGGAAAGATCCAGGTAGCAGACAAGACTAGATCCAAAAAGAAAGGAACCAGCGCAC	TRAC-TRBC1	None
Genentech_AMP42	chr7	142801371	142801372	142801506	142801531	hg38	CAGCTGAGAGACTCTAAATCCAGTG	GCTTTCTTCTGGATCTAGTCTTGTC	CAGCTGAGAGACTCTAAATCCAGTGACAAGTCTGTCTGCCTATTCACCGATTTTGATTCTCAAACAAATGTGTCACAAAGTAAGGATTCTGATGTGTATATCACAGACAAAACTGTGCTAGACATGAGGTCTATGGATAGGGCCAAACCTGTCACCCAGATCGTCAGCGCCGAGGCCTGGGGTAGAGCAGGTGAGTGGGGCCTGGGGAGATGCCTGGAGGAGATTAGGTGAGACCAGCTACCAGGGAAAATGGAAAGATCCAGGTAGCGGACAAGACTAGATCCAGAAGAAAGC	TRAC-TRBC2	None
Genentech_AMP43	chr7	142791893	142791913	142792176	142792196	hg38	CGCCCTCAATGACTCCAGAT	GTGCGCTGGTTCCTTTCTTT	CGCCCTCAATGACTCCAGATACTGCCTGAGCAGCCGCCTGAGGGTCTCGGCCACCTTCTGGCAGAACCCCCGCAACCACTTCCGCTGTCAAGTCCAGTTCTACGGGCTCTCGGAGAATGACGAGTGGACCCAGGATAGGGCCAAACCCGTCACCCAGATCGTCAGCGCCGAGGCCTGGGGTAGAGCAGGTGAGTGGGGCCTGGGGAGATGCCTGGAGGAGATTAGGTGAGACCAGCTACCAGGGAAAATGGAAAGATCCAGGTAGCAGACAAGACTAGATCCAAAAAGAAAGGAACCAGCGCAC	TRBC1-TRAC	None
Genentech_AMP44	chr7	142801240	142801260	142801506	142801531	hg38	CGCCCTCAATGACTCCAGAT	GCTTTCTTCTGGATCTAGTCTTGTC	CGCCCTCAATGACTCCAGATACTGCCTGAGCAGCCGCCTGAGGGTCTCGGCCACCTTCTGGCAGAACCCCCGCAACCACTTCCGCTGTCAAGTCCAGTTCTACGGGCTCTCGGAGAATGACGAGTGGACCCAGGATAGGGCCAAACCTGTCACCCAGATCGTCAGCGCCGAGGCCTGGGGTAGAGCAGGTGAGTGGGGCCTGGGGAGATGCCTGGAGGAGATTAGGTGAGACCAGCTACCAGGGAAAATGGAAAGATCCAGGTAGCGGACAAGACTAGATCCAGAAGAAAGC	TRBC2-TRAC	None
